# Supplementary material for: High-resolution near real-time drought monitoring in South Asia
Source: Sci Data. 2017 Oct 3;4:170145. doi: 10.1038/sdata.2017.145 (PMC5625554; doi:10.1038/sdata.2017.145)
Supplement: Supplementary file 1 [file sdata2017145-isa1.zip › i_Investigation.txt]

# Investigation File generated for Scientific Data with Investigation File Authoring Tool version 0.1.0 on 31/08/2017 - This metadata file is CC0
ONTOLOGY SOURCE REFERENCE
Term Source Name	GAZ	OBI	ERO	ENVO
Term Source File	http://data.bioontology.org/ontologies/GAZ	http://data.bioontology.org/ontologies/OBI	http://data.bioontology.org/ontologies/ERO	http://data.bioontology.org/ontologies/ENVO
Term Source Version	$Revision: 1.512 $	2014-08-18	2013-08-02	
Term Source Description	Gazetteer	Ontology for Biomedical Investigations	Eagle-I Research Resource Ontology	Environment Ontology
INVESTIGATION
Investigation Identifier
Investigation Title
Investigation Description
Investigation Submission Date
Investigation Public Release Date
INVESTIGATION PUBLICATIONS
Investigation PubMed ID
Investigation Publication DOI
Investigation Publication Author List
Investigation Publication Title
Investigation Publication Status
Investigation Publication Status Term Accession Number
Investigation Publication Status Term Source REF
INVESTIGATION CONTACTS
Investigation Person Last Name
Investigation Person Mid Initials
Investigation Person First Name
Investigation Person Address
Investigation Person Phone
Investigation Person Fax
Investigation Person Email
Investigation Person Affiliation
Investigation Person Roles
Investigation Person Roles Term Accession Number
Investigation Person Roles Term Source REF
STUDY
Study Identifier	10.1038/sdata.2017.145
Study Title	High-resolution near real-time drought monitoring in South Asia
Study Submission Date	23/03/2017
Study Public Release Date	03/10/2017
Study Description	http://www.nature.com/articles/sdata2017145#abstract
Study File Name	s_study_Mishra.txt
Comment[Subject Keywords]	/;/
Comment[Manuscript Licence]	CC BY-4.0
Comment[Experimental Metadata Licence]	CC0
Comment[Supplementary Information File Name]		Supplementary Information
Comment[Supplementary Information File Type]	x-zip-compressed	vnd.openxmlformats-officedocument.wordprocessingml.document
Comment[Supplementary Information File URL]	http://www.nature.com/articles/sdata2017145#supplementary-information	http://www.nature.com/articles/sdata2017145#supplementary-information
Comment[Data Repository]	figshare
Comment[Data Record Accession]	doi:10.6084/m9.figshare.5165401.v1
Comment[Data Record URI]	https://doi.org/10.6084/m9.figshare.5165401.v1
STUDY DESIGN DESCRIPTORS
Study Design Type	observation design	data integration objective
Study Design Type Term Accession Number	OBI:0300311	ERO:0100092
Study Design Type Term Source REF	OBI	ERO
STUDY PUBLICATIONS
Study PubMed ID	""
Study Publication DOI	doi:10.1002/2016GL071407
Study Publication Author List	""
Study Publication Title	""
Study Publication Status	published
Study Publication Status Term Accession Number	
Study Publication Status Term Source REF	
STUDY FACTORS
Study Factor Name
Study Factor Type
Study Factor Type Term Accession Number
Study Factor Type Term Source REF
STUDY ASSAYS
Study Assay Measurement Type	drought
Study Assay Measurement Type Term Accession Number	ENVO:1000745
Study Assay Measurement Type Term Source REF	ENVO
Study Assay Technology Type	meterological observation
Study Assay Technology Type Term Accession Number	""
Study Assay Technology Type Term Source REF	""
Study Assay Technology Platform	""
Study Assay File Name	a_assay_Mishra.txt
STUDY PROTOCOLS
Study Protocol Name	Precipitation and temperature datasets	Bias correction of precipitation and temperature	Drought Indices
Study Protocol Type	selection	background correction objective	correction objective
Study Protocol Type Term Accession Number	OBI:0001928	OBI:0200173	OBI:0200168
Study Protocol Type Term Source REF	OBI	OBI	OBI
Study Protocol Description			
Study Protocol URI	""	""	""
Study Protocol Version			
Study Protocol Parameters Name	""	""	""
Study Protocol Parameters Name Term Accession Number	""	""	""
Study Protocol Parameters Name Term Source REF	""	""	""
Study Protocol Components Name	""	""	""
Study Protocol Components Type	""	""	""
Study Protocol Components Type Term Accession Number	""	""	""
Study Protocol Components Type Term Source REF	""	""	""
STUDY CONTACTS
Study Person Last Name	Aadhar	Mishra
Study Person First Name	Saran	Vimal
Study Person Mid Initials		
Study Person Email	""	vmishra@iitgn.ac.in
Study Person Phone		
Study Person Fax		
Study Person Address		
Study Person Affiliation	Civil Engineering, Indian Institute of Technology (IIT), Gandhinagar, India	Civil Engineering, Indian Institute of Technology (IIT), Gandhinagar, India
Study Person Roles		
Study Person Roles Term Accession Number		
Study Person Roles Term Source REF		
Comment[Study Person ORCID]	0000-0003-1645-4093	
Comment[Funder]		
Comment[FundRef ID]		
Comment[Funder Term Source REF]		
Comment[Grant Identifier]		
