# Supplementary material for: High-resolution near real-time drought monitoring in South Asia
Source: Sci Data. 2017 Oct 3;4:170145. doi: 10.1038/sdata.2017.145 (PMC5625554; doi:10.1038/sdata.2017.145)
Supplement: Supplementary file 1 [file sdata2017145-isa1.zip › s_study_Mishra.txt]

Source Name	Comment[data source URL]	Characteristics[geographical location]	Term Source REF	Term Accession Number	Characteristics[environment type]	Term Source REF	Term Accession Number	Protocol REF	Comment[spatio-temporal resolution]	Comment[date range]	Sample Name
Asian Precipitation Highly Resolved Observational Data Integration Towards Evaluation of Water Resources_APHRODITE	http://www.chikyu.ac.jp/precip/english/	South Asia	GAZ	GAZ:00002472	hydrological precipitation process	ENVO	ENVO:01000703	Precipitation and temperature datasets	0.25Â°, Daily	1951/2007	APHRO-Precipitation
CHIRPS product	http://chg.geog.ucsb.edu/	South Asia	GAZ	GAZ:00002472	hydrological precipitation process	ENVO	ENVO:01000703	Precipitation and temperature datasets	0.05Â° and 0.25Â°, Daily and Pentad	1981/present	CHIRPS-Precipitation
University of Princeton	http://hydrology.princeton.edu/data/pgf/0.25deg/daily/	South Asia	GAZ	GAZ:00002472	temperature of air	ENVO	ENVO:09200001	Precipitation and temperature datasets	0.25Â°, Daily	1948/2007	Princeton-Temperature
Global Ensemble Forecast System	https://www.esrl.noaa.gov/psd/forecasts/reforecast2/	South Asia	GAZ	GAZ:00002472	temperature of air	ENVO	ENVO:09200001	Precipitation and temperature datasets	0.5Â° , 3-hourly	1984/present	GEFS-Temperature
Worldclim version 2	http://worldclim.org/version2	South Asia	GAZ	GAZ:00002472	temperature of air	ENVO	ENVO:09200001	Precipitation and temperature datasets	2.5 arc minutes (0.05Â°), Average monthly	1970/2000	WCLIM-Temperature
Drought Severity Index	http://www.ntsg.umt.edu/project/dsi	South Asia	GAZ	GAZ:00002472				Precipitation and temperature datasets	0.05Â°, 8 days	2000/2011	Drought Severity Index
Normalized Difference Vegetation Index	https://mrtweb.cr.usgs.gov/	South Asia	GAZ	GAZ:00002472	vegetation layer	ENVO	ENVO:01000355	Precipitation and temperature datasets	0.01Â° , Monthly	2000/present	NDVI data
