# Supplementary material for: High-resolution near real-time drought monitoring in South Asia
Source: Sci Data. 2017 Oct 3;4:170145. doi: 10.1038/sdata.2017.145 (PMC5625554; doi:10.1038/sdata.2017.145)
Supplement: Supplementary file 1 [file sdata2017145-isa1.zip › a_assay_Mishra.txt]

Sample Name	Protocol REF	Assay Name	Raw Data File	Comment[Data Repository]	Comment[Data Record Accession]	Comment[Data Record URI]
APHRO-Precipitation	Bias correction of precipitation and temperature	APHRO-Precipitation	doi:10.6084/m9.figshare.5165401.v1	figshare	doi:10.6084/m9.figshare.5165401.v1	https://doi.org/10.6084/m9.figshare.5165401.v1
CHIRPS-Precipitation	Bias correction of precipitation and temperature	CHIRPS-Precipitation	doi:10.6084/m9.figshare.5165401.v1	figshare	doi:10.6084/m9.figshare.5165401.v1	https://doi.org/10.6084/m9.figshare.5165401.v1
Princeton-Temperature	Bias correction of precipitation and temperature	Princeton-Temperature	doi:10.6084/m9.figshare.5165401.v1	figshare	doi:10.6084/m9.figshare.5165401.v1	https://doi.org/10.6084/m9.figshare.5165401.v1
GEFS-Temperature	Bias correction of precipitation and temperature	GEFS-Temperature	doi:10.6084/m9.figshare.5165401.v1	figshare	doi:10.6084/m9.figshare.5165401.v1	https://doi.org/10.6084/m9.figshare.5165401.v1
WCLIM-Temperature	Bias correction of precipitation and temperature	WCLIM-Temperature	doi:10.6084/m9.figshare.5165401.v1	figshare	doi:10.6084/m9.figshare.5165401.v1	https://doi.org/10.6084/m9.figshare.5165401.v1
Drought Severity Index	Drought Indices	Drought Severity Index	doi:10.6084/m9.figshare.5165401.v1	figshare	doi:10.6084/m9.figshare.5165401.v1	https://doi.org/10.6084/m9.figshare.5165401.v1
NDVI data	Drought Indices	NDVI data	doi:10.6084/m9.figshare.5165401.v1	figshare	doi:10.6084/m9.figshare.5165401.v1	https://doi.org/10.6084/m9.figshare.5165401.v1
